# Supplementary material for: The E3 Ubiquitin Ligase Peli1 Deficiency Promotes Atherosclerosis Progression
Source: Cells. 2022 Jun 23;11(13):2014. doi: 10.3390/cells11132014 (PMC9265341; doi:10.3390/cells11132014)
Supplement: Supplementary file 1 [file cells-11-02014-s001.zip]

Archive with 1 entries (1 files):
- cells-1771739-supplementary.pdf
